# Supplementary material for: Effectiveness of fluralaner treatment regimens for the control of canine Chagas disease: A mathematical modeling study
Source: PLoS Negl Trop Dis. 2023 Jan 24;17(1):e0011084. doi: 10.1371/journal.pntd.0011084 (PMC9897538; doi:10.1371/journal.pntd.0011084)
Supplement: S1 MatLab-codes — These files require access to the MatLab software to be opened and run. (ZIP) [file pntd.0011084.s002.zip]

Archive with 8 entries (8 files):
- FBeta.m
- Fdeath.m
- FDispersal.m
- FGamma.m
- FTreat.m
- SI_Chagas_seasonality.m
- SI_Chagas_spatial.m
- SI_Chagas_Without_Seasonality.m
