# Supplementary material for: Effectiveness of fluralaner treatment regimens for the control of canine Chagas disease: A mathematical modeling study
Source: PLoS Negl Trop Dis. 2023 Jan 24;17(1):e0011084. doi: 10.1371/journal.pntd.0011084 (PMC9897538; doi:10.1371/journal.pntd.0011084)
Supplement: S1 MatLab-codes — These files require access to the MatLab software to be opened and run. (ZIP) [file pntd.0011084.s002.zip › FBeta.m]

function alpha= FBeta(t,dt) % a is the psi function

t1 = mod(t,1/dt); % annual cycle
tw = (1/dt)/52;% one week equivalent
A= 52/((1/15)*17+(2/15)*9+9+0.33*17); % Value A

X = [1 (1/15)*A;...
    (2*4+1)*tw (1/15)*A;...
    (2*4+2)*tw (2/15)*A;...
    (4*4+3)*tw (2/15)*A;...
    (4*4+4)*tw A;...
    (6*4+5)*tw A;...
    (6*4+6)*tw 0.33*A;...
    (10*4+3)*tw 0.33*A;...
    (10*4+4)*tw (1/15)*A;...
    (12*4+4)*tw (1/15)*A];

     min_t = X(1,1);
     n_table = length(X(:,1) );
     max_t = X(n_table,1);
     t_val = max( min_t, min( t1, max_t) );

     alpha = interp1(X(:,1), X(:,2), t_val); % Linear interpolation


end
